# Supplementary material for: Racial disparity in curative treatment and survival from solid-organ cancers
Source: Br J Surg. 2021 Apr 6;108(9):1017–21. doi: 10.1093/bjs/znab089 (PMC10364912; doi:10.1093/bjs/znab089)
Supplement: znab089_Supplementary_Data [file znab089_supplementary_data.zip]

Archive with 2 entries (2 files):
- R1_Appendix S1 v1_29Jan21_srm.docx
- Supplementary tables and figures.docx
